# Supplementary material for: Correlation with viruses enhances network complexity and stability of co-occurrence prokaryotes across the oceans
Source: mSystems. 2025 Jun 13;10(7):e00539-25. doi: 10.1128/msystems.00539-25 (PMC12282058; doi:10.1128/msystems.00539-25)
Supplement: Supplemental Table S1 — Network properties of microbiomes with/without viruses across the oceans. [file msystems.00539-25-s0002.xlsx]

## Sheet: Table S1
Table S1 Network properties of microbiomes with/without viruses across the oceans.
	NPO	SPO	IO	MS	SAO	NPO*	SPO*	IO*	MS*	SAO*
Numbers of samples	16	34	27	12	19	10	16	24	8	17
Numbers of OTUs**	929	1346	953	1462	1005	1673	2785	2131	2862	1975
Majority	11	22	21	9	14	8	11	19	7	13
Similarity threshold	0.89	0.88	0.89	0.89	0.89	0.89	0.89	0.89	0.96	0.89
Total nodes	362	292	436	592	525	1459	1555	1211	1742	1182
Total links	1065	787	3062	935	1917	9548	7284	5626	3085	4705
Average degree	2.942	2.695	7.023	1.579	3.651	6.544	4.684	4.646	1.771	3.981
Network diameter	8	6	8	8	12	15	13	10	10	12
Graph density	0.008	0.009	0.016	0.003	0.007	0.004	0.003	0.004	0.001	0.003
Average Clustering Coefficients	0.083	0.076	0.091	0.086	0.088	0.223	0.145	0.163	0.148	0.117
Average path length	2.752	2.351	2.59	2.769	3.161	4.213	3.274	2.637	2.438	3.225
Modularity	0.571	0.535	0.374	0.827	0.685	0.765	0.707	0.628	0.92	0.594
Connected Components	20	15	7	81	13	29	96	60	226	62
Number of Clusters	29	23	13	91	21	40	112	72	243	74
Positive links	989	782	2912	768	1879	8278	7007	5480	2327	4593
Negative links	76	5	150	167	38	1270	277	146	758	112
Proportion (Positive/total)	0.929	0.994	0.951	0.821	0.89	0.867	0.962	0.974	0.754	0.976
*network of microbiomes with viruses
**The total numbers of OTUs in at least 65% samples used in each network.
