# Supplementary material for: Correlation with viruses enhances network complexity and stability of co-occurrence prokaryotes across the oceans
Source: mSystems. 2025 Jun 13;10(7):e00539-25. doi: 10.1128/msystems.00539-25 (PMC12282058; doi:10.1128/msystems.00539-25)
Supplement: Supplemental Table S2 — Those nodes with top 10 degree/betweenness in the networks of microbiomes with/without viruses across the oceans. [file msystems.00539-25-s0003.xlsx]

## Sheet: Table S2
Table S2 Those nodes with top 10 degree/betweenness in the networks of microbiomes with/without viruses across the oceans.
NPO	Node	Degree	Betweenness	No. module	Groups	Domain	Relative abundance	Class	Order	Family	Genus
	ASV11	47	5523.56	3	Proteobacteria	Bacteria	0.00259375	Alphaproteobacteria	SAR11 clade	Surface 1
	ASV7	40	2666.48	0	Proteobacteria	Bacteria	0.00273333	Alphaproteobacteria	SAR11 clade	Surface 1
	ASV39	38	4116.48	0	Proteobacteria	Bacteria	0.001725	Alphaproteobacteria	SAR11 clade	Surface 1
	ASV14	37	3306.91	3	Proteobacteria	Bacteria	0.00251875	Alphaproteobacteria	SAR11 clade
	ASV1034	37	4138.76	1	Proteobacteria	Bacteria	0.000335417	Alphaproteobacteria	SAR11 clade	Surface 1
	ASV115	36	3349.57	0	Proteobacteria	Bacteria	0.00110625	Alphaproteobacteria	SAR11 clade	Surface 1
	ASV12	35	4451.5	0	Proteobacteria	Bacteria	0.0028125	Alphaproteobacteria	SAR11 clade	Surface 1
	ASV25	33	2520.23	3	Proteobacteria	Bacteria	0.00209375	Alphaproteobacteria	SAR11 clade	Surface 1	Candidatus Pelagibacter
	ASV32	32	4222.18	3	Proteobacteria	Bacteria	0.00179375	Alphaproteobacteria	SAR11 clade	Surface 1
	ASV74	28	1384.72	1	Proteobacteria	Bacteria	0.0012625	Alphaproteobacteria	SAR11 clade
	ASV30	26	6052.34	1	Proteobacteria	Bacteria	0.00389583	Alphaproteobacteria	Rhodospirillales	Rhodospirillaceae	AEGEAN-169 marine group
	ASV86	25	3654.27	1	Actinobacteria	Bacteria	0.00144583	Acidimicrobiia	Acidimicrobiales	OCS155 marine group
	ASV505	6	3489.84	2	Proteobacteria	Bacteria	0.000541667	Alphaproteobacteria	SAR11 clade	Deep 1
	ASV100	8	3353.12	2	Proteobacteria	Bacteria	0.00210208	Alphaproteobacteria	Rhodospirillales	Rhodospirillaceae	AEGEAN-169 marine group
SPO	ASV109	65	10983.1	0	Proteobacteria	Bacteria	0.00125294	Alphaproteobacteria	SAR11 clade
	ASV28	53	3527.87	0	Proteobacteria	Bacteria	0.00175196	Alphaproteobacteria	SAR11 clade
	ASV11	40	1267.09	0	Proteobacteria	Bacteria	0.00301863	Alphaproteobacteria	SAR11 clade	Surface 1
	ASV32	35	1693.81	0	Proteobacteria	Bacteria	0.00212549	Alphaproteobacteria	SAR11 clade	Surface 1
	ASV14	28	462.648	0	Proteobacteria	Bacteria	0.00242157	Alphaproteobacteria	SAR11 clade
	ASV46	28	630.26	0	Proteobacteria	Bacteria	0.0018304	Alphaproteobacteria	SAR11 clade	Surface 1
	ASV75	28	907.604	0	Proteobacteria	Bacteria	0.00127647	Alphaproteobacteria	SAR11 clade
	ASV74	25	1502.59	2	Proteobacteria	Bacteria	0.00145883	Alphaproteobacteria	SAR11 clade
	ASV7	24	555.89	0	Proteobacteria	Bacteria	0.00269903	Alphaproteobacteria	SAR11 clade	Surface 1
	ASV116	23	1994.07	0	Proteobacteria	Bacteria	0.00115098	Alphaproteobacteria	SAR11 clade	Surface 1
	ASV64	21	4324.04	8	Proteobacteria	Bacteria	0.00139902	Alphaproteobacteria	Rhodobacterales	Rhodobacteraceae	uncultured
	ASV196	18	2189	2	Bacteroidetes	Bacteria	0.00072157	Flavobacteria	Flavobacteriales	Flavobacteriaceae	NS5 marine group
	ASV272	14	3979.29	3	Proteobacteria	Bacteria	0.000662746	Alphaproteobacteria	SAR11 clade	Surface 3
	ASV86	13	1534.02	3	Actinobacteria	Bacteria	0.00141373	Acidimicrobiia	Acidimicrobiales	OCS155 marine group
	ASV1337	8	2674.73	1	Proteobacteria	Bacteria	0.000112745	Gammaproteobacteria	Oceanospirillales	SAR86 clade
	ASV912	8	1972.38	2	Bacteroidetes	Bacteria	0.000204902	Flavobacteria	Flavobacteriales	Flavobacteriaceae	NS5 marine group
IO	ASV103	170	11344.3	1	Proteobacteria	Bacteria	0.0015679	Alphaproteobacteria	SAR11 clade	Surface 1
	ASV172	164	10913.3	1	Proteobacteria	Bacteria	0.00115679	Alphaproteobacteria	SAR11 clade
	ASV11	160	12691.1	0	Proteobacteria	Bacteria	0.0035284	Alphaproteobacteria	SAR11 clade	Surface 1
	ASV111	150	7420.87	0	Proteobacteria	Bacteria	0.00151976	Alphaproteobacteria	SAR11 clade	Surface 1
	ASV71	136	4367.02	0	Proteobacteria	Bacteria	0.00178272	Alphaproteobacteria	SAR11 clade
	ASV28	130	5178.38	0	Proteobacteria	Bacteria	0.00219753	Alphaproteobacteria	SAR11 clade
	ASV116	128	2665.38	0	Proteobacteria	Bacteria	0.00155803	Alphaproteobacteria	SAR11 clade	Surface 1
	ASV33	115	5192.53	1	Proteobacteria	Bacteria	0.00321482	Alphaproteobacteria	SAR11 clade
	ASV109	96	2976.39	2	Proteobacteria	Bacteria	0.0013321	Alphaproteobacteria	SAR11 clade	Chesapeake-Delaware Bay
	ASV86	89	1162.19	2	Actinobacteria	Bacteria	0.00157284	Acidimicrobiia	Acidimicrobiales	OCS155 marine group
	ASV182	82	3532.57	0	Proteobacteria	Bacteria	0.00106296	Alphaproteobacteria	SAR11 clade	Surface 1
	ASV46	55	4187.64	2	Proteobacteria	Bacteria	0.00221729	Alphaproteobacteria	SAR11 clade	Surface 1
	ASV75	51	7274.32	0	Proteobacteria	Bacteria	0.00168519	Alphaproteobacteria	SAR11 clade
MS	ASV35	32	1288.22	1	Cyanobacteria	Bacteria	0.00129444	Cyanobacteria	SubsectionI	FamilyI	Prochlorococcus
	ASV2	32	4086.58	1	Cyanobacteria	Bacteria	0.00971389	Cyanobacteria	SubsectionI	FamilyI	Prochlorococcus
	ASV47	29	1482.4	1	Cyanobacteria	Bacteria	0.001325	Cyanobacteria	SubsectionI	FamilyI	Prochlorococcus
	ASV83	28	1091.92	1	Cyanobacteria	Bacteria	0.000913889	Cyanobacteria	SubsectionI	FamilyI	Synechococcus
	ASV94	27	7388.18	7	Cyanobacteria	Bacteria	0.000908333	Cyanobacteria	SubsectionI	FamilyI	Prochlorococcus
	ASV67	24	337.46	8	Cyanobacteria	Bacteria	0.00113611	Cyanobacteria	SubsectionI	FamilyI	Prochlorococcus
	ASV52	23	501.052	8	Cyanobacteria	Bacteria	0.00136111	Cyanobacteria	SubsectionI	FamilyI	Prochlorococcus
	ASV9	22	149.656	9	Cyanobacteria	Bacteria	0.00228611	Cyanobacteria	SubsectionI	FamilyI	Prochlorococcus
	ASV4	22	705.828	1	Cyanobacteria	Bacteria	0.0118611	Cyanobacteria	SubsectionI	FamilyI	Prochlorococcus
	ASV34	22	2505.52	24	Cyanobacteria	Bacteria	0.00283056	Cyanobacteria	SubsectionI	FamilyI	Prochlorococcus
	ASV162	15	14545	61	Proteobacteria	Bacteria	0.002025	Gammaproteobacteria	Oceanospirillales	SAR86 clade
	ASV517	15	12702.5	74	Proteobacteria	Bacteria	0.000975	Alphaproteobacteria	SAR11 clade	Surface 2
	ASV549	13	25270.3	0	Proteobacteria	Bacteria	0.000538889	Alphaproteobacteria	Rickettsiales	SAR116 clade
	ASV725	13	22510.5	16	Proteobacteria	Bacteria	0.000330556	Alphaproteobacteria	Rickettsiales	SAR116 clade
	ASV654	9	40972.8	18	Proteobacteria	Bacteria	0.000208333	Alphaproteobacteria	SAR11 clade
	ASV399	9	16122.6	1	Proteobacteria	Bacteria	0.00106944	Alphaproteobacteria	SAR11 clade
	ASV257	7	35200	19	Proteobacteria	Bacteria	0.000480556	Alphaproteobacteria	SAR11 clade	Surface 1
	ASV1873	5	13521	5	Proteobacteria	Bacteria	0.000308333	Alphaproteobacteria	Rickettsiales	SAR116 clade
	ASV345	4	13585.4	23	Proteobacteria	Bacteria	0.000733333	Alphaproteobacteria	SAR11 clade	Surface 1
	ASV2150	3	13609.5	40	Deferribacteres	Bacteria	0.000127778	Deferribacteres	Deferribacterales	SAR406 clade(Marine group A)
SAO	ASV11	55	15027.5	0	Proteobacteria	Bacteria	0.00245789	Alphaproteobacteria	SAR11 clade	Surface 1
	ASV46	55	5568	0	Proteobacteria	Bacteria	0.00145263	Alphaproteobacteria	SAR11 clade	Surface 1
	ASV59	46	17594.8	3	Proteobacteria	Bacteria	0.00136842	Alphaproteobacteria	SAR11 clade
	ASV39	46	9033.59	1	Proteobacteria	Bacteria	0.00164211	Alphaproteobacteria	SAR11 clade	Surface 1
	ASV24	41	8903.49	1	Proteobacteria	Bacteria	0.00247368	Alphaproteobacteria	SAR11 clade	Surface 1	Candidatus Pelagibacter
	ASV116	39	3176.32	0	Proteobacteria	Bacteria	0.00111228	Alphaproteobacteria	SAR11 clade	Surface 1
	ASV188	39	4069.55	0	Proteobacteria	Bacteria	0.000766667	Alphaproteobacteria	SAR11 clade	Surface 1
	ASV43	39	2384.06	0	Proteobacteria	Bacteria	0.0014579	Alphaproteobacteria	SAR11 clade	Surface 1
	ASV74	35	3476.16	4	Proteobacteria	Bacteria	0.00118947	Alphaproteobacteria	SAR11 clade
	ASV177	34	19431.1	3	Proteobacteria	Bacteria	0.000708772	Alphaproteobacteria	SAR11 clade	Surface 1
	ASV333	27	9040.48	0	Proteobacteria	Bacteria	0.000580702	Alphaproteobacteria	SAR11 clade	Surface 1
	ASV33	22	13126.4	0	Proteobacteria	Bacteria	0.00246316	Alphaproteobacteria	SAR11 clade
	ASV1	22	12332.8	3	Proteobacteria	Bacteria	0.00433684	Alphaproteobacteria	Rhodospirillales	Rhodospirillaceae	AEGEAN-169 marine group
	ASV53	22	10950.5	3	Proteobacteria	Bacteria	0.00179123	Alphaproteobacteria	SAR11 clade
	ASV133	5	10253.7	2	Bacteroidetes	Bacteria	0.000568421	Cytophagia	Cytophagales	Flammeovirgaceae	Marinoscillum
NPO*	Node	Degree	Betweenness	No. module	Groups	Domain	Relative abundance
	OTU771	211	146595	0	Siphoviridae	Virus	0.0010007
	OTU407	140	50889.2	0	Siphoviridae	Virus	6.66e-05
	ASV1017	126	298311	4	Elev-16S-509	Bacteria	0.0004336
	OTU31	97	44333.5	0	Siphoviridae	Virus	0.0044379
	OTU401	77	8132.99	0	Autographiviridae	Virus	0.000800376
	OTU750	71	645.756	4	Siphoviridae	Virus	0.0013846
	OTU527	70	107719	0	Siphoviridae	Virus	0.000233391
	OTU483	70	4338.94	4	Siphoviridae	Virus	0.000867155
	OTU97	68	883.049	4	Siphoviridae	Virus	0.000166821
	OTU164	68	612.031	4	Siphoviridae	Virus	0.000483932
	ASV206	50	204404	2	Deltaproteobacteria	Bacteria	0.0028351
	ASV170	40	112372	2	Alphaproteobacteria	Bacteria	0.00735824
	ASV67	38	64588.6	2	Cyanobacteria	Bacteria	0.0071715
	ASV156	36	68951.8	2	Alphaproteobacteria	Bacteria	0.00313492
	ASV124	36	51132.5	2	Alphaproteobacteria	Bacteria	0.00246851
	ASV46	31	41770.6	2	Alphaproteobacteria	Bacteria	0.0105582
	OTU144	17	51472.6	4	Siphoviridae	Virus	0.00427126
	ASV309	14	17280.9	2	Alphaproteobacteria	Bacteria	0.00405265
SPO*	ASV109	143	19087.7	0	Alphaproteobacteria	Bacteria	0.0153747
	ASV199	140	21547.6	0	Gammaproteobacteria	Bacteria	0.0180458
	ASV28	133	26823.4	0	Alphaproteobacteria	Bacteria	0.0204333
	ASV43	130	185075	0	Alphaproteobacteria	Bacteria	0.0221189
	ASV124	120	13133.6	0	Alphaproteobacteria	Bacteria	0.0114185
	ASV116	117	18321.5	0	Alphaproteobacteria	Bacteria	0.013789
	ASV272	111	24537	0	Alphaproteobacteria	Bacteria	0.00809633
	ASV330	93	14028.8	0	Gammaproteobacteria	Bacteria	0.00626016
	ASV103	93	15968.9	3	Alphaproteobacteria	Bacteria	0.0107009
	ASV86	92	11355	0	Actinobacteria	Bacteria	0.0195144
	ASV1126	47	91485.2	0	Alphaproteobacteria	Bacteria	0.00173637
	ASV677	22	98216	0	Alphaproteobacteria	Bacteria	0.0049083
	OTU919	19	71594.8	2	Siphoviridae	Virus	0.000968
	ASV291	18	166265	0	Deferribacteres	Bacteria	0.0150743
	OTU4781	18	156889	1	Siphoviridae	Virus	0.00139
	ASV463	18	87785	0	Alphaproteobacteria	Bacteria	0.00544271
	ASV350	14	61506.6	0	Bacteroidetes	Bacteria	0.00609326
	OTU2279	8	135274	4	Siphoviridae	Virus	0.000668
	ASV387	3	165040	4	Alphaproteobacteria	Bacteria	0.00509154
IO*	ASV103	183	129975	0	Alphaproteobacteria	Bacteria	0.0203089
	ASV111	178	12687	0	Alphaproteobacteria	Bacteria	0.02158
	ASV182	177	21569.4	0	Alphaproteobacteria	Bacteria	0.0130893
	ASV172	161	15240.6	0	Alphaproteobacteria	Bacteria	0.0147067
	ASV71	150	10090.5	0	Alphaproteobacteria	Bacteria	0.0249472
	OTU60	147	93622.3	1	Siphoviridae	Virus	0.0159028
	ASV86	146	12851.4	0	Actinobacteria	Bacteria	0.0215603
	ASV28	130	3958.3	0	Alphaproteobacteria	Bacteria	0.032172
	ASV116	117	2987.08	0	Alphaproteobacteria	Bacteria	0.0213788
	ASV11	116	14347.5	0	Alphaproteobacteria	Bacteria	0.0490786
	OTU1	108	133959	1	Siphoviridae	Virus	0.248344
	ASV77	38	170492	0	Alphaproteobacteria	Bacteria	0.0335424
	OTU294	18	102536	4	Siphoviridae	Virus	0.0108024
	OTU382	17	93540	2	Siphoviridae	Virus	0.00663501
	OTU234	14	117363	2	Siphoviridae	Virus	0.00811915
	OTU164	11	93214.3	1	Siphoviridae	Virus	0.0182685
	OTU2026	7	86577.7	2	Siphoviridae	Virus	0.00166696
	OTU5366	6	53690.7	4	Siphoviridae	Virus	0.00113359
MS*	OTU523	52	33049.9	0	Podoviridae	Virus	0.00977192
	OTU1063	43	38529.1	0	Podoviridae	Virus	0.00235572
	OTU3564	43	1841.53	0	Podoviridae	Virus	0.0017374
	OTU1272	39	33325.8	0	Podoviridae	Virus	0.00409283
	OTU2779	25	12358.2	6	Siphoviridae	Virus	0.0002005
	OTU2923	25	12358.2	6	Siphoviridae	Virus	0.0002005
	OTU2289	25	5185.94	0	Podoviridae	Virus	0.00177077
	OTU6228	24	12205.4	0	Siphoviridae	Virus	0.00123546
	OTU2188	24	877.621	0	Myoviridae	Virus	0.003055
	OTU5727	24	485.633	0	Myoviridae	Virus	0.00106846
	ASV739	15	106466	0	Alphaproteobacteria	Bacteria	0.00230495
	OTU6556	15	93883.2	3	Myoviridae	Virus	0.00158596
	OTU329	14	68787.2	0	Podoviridae	Virus	0.00829911
	OTU6130	12	96509.4	3	Podoviridae	Virus	0.00130251
	OTU7503	12	81314.9	3	Podoviridae	Virus	0.00115225
	OTU7941	7	87334.2	0	Podoviridae	Virus	0.000718145
	OTU8013	7	143929	1	Siphoviridae	Virus	0.000885517
	OTU6045	7	68666.5	9	Siphoviridae	Virus	0.000367561
	ASV57	6	179433	1	Cyanobacteria	Bacteria	0.00568005
	ASV464	5	132704	3	Alphaproteobacteria	Bacteria	0.00299041
SAO*	OTU15	230	35527.7	1	Siphoviridae	Virus	0.01104
	OTU64	221	50647.2	1	Siphoviridae	Virus	0.00877289
	OTU28	220	42182.6	1	Siphoviridae	Virus	0.0153281
	OTU178	184	8945.13	1	Siphoviridae	Virus	0.00592097
	OTU79	183	6956.89	1	Siphoviridae	Virus	0.00470324
	OTU45	179	7775.78	1	Siphoviridae	Virus	0.0149767
	OTU676	155	17271.7	1	Siphoviridae	Virus	0.00557052
	OTU49	153	5611.14	1	Siphoviridae	Virus	0.00943976
	OTU104	151	75051	1	Siphoviridae	Virus	0.00508662
	OTU134	137	16560.8	1	Siphoviridae	Virus	0.00860418
	OTU608	86	83362.6	1	Siphoviridae	Virus	0.00678825
	ASV1	77	51330.5	0	Alphaproteobacteria	Bacteria	0.0346712
	OTU147	74	72101	1	Siphoviridae	Virus	0.00373603
	ASV24	47	142596	4	Alphaproteobacteria	Bacteria	0.0215059
	ASV39	41	61308.9	4	Alphaproteobacteria	Bacteria	0.0139289
	ASV228	15	187931	0	Alphaproteobacteria	Bacteria	0.0087292
	OTU1199	15	49744.8	3	Siphoviridae	Virus	0.0042592
	ASV25	11	162428	4	Alphaproteobacteria	Bacteria	0.0257509
*network of microbiomes with viruses across the major oceanic provinces
