# Supplementary material for: Correlation with viruses enhances network complexity and stability of co-occurrence prokaryotes across the oceans
Source: mSystems. 2025 Jun 13;10(7):e00539-25. doi: 10.1128/msystems.00539-25 (PMC12282058; doi:10.1128/msystems.00539-25)
Supplement: Supplemental Table S3 — Those nodes with top 10 Zi/Pi in the networks of microbiomes with/without viruses across the oceans. [file msystems.00539-25-s0004.xlsx]

## Sheet: Table S3
Table S3 Those nodes with top 10 Zi/Pi in the networks of microbiomes with/without viruses across the oceans.
	Node	Zi	Pi	No. module	Groups	Domain	Relative abundance	Class	Order	Family	Genus
NPO	ASV1034	4.9931	0.197224	1	Proteobacteria	Bacteria	0.000335417	Alphaproteobacteria	SAR11 clade	Surface 1
	ASV109	4.42473	0.335	4	Proteobacteria	Bacteria	0.00115	Alphaproteobacteria	SAR11 clade
	ASV7	4.21131	0.09625	0	Proteobacteria	Bacteria	0.00273333	Alphaproteobacteria	SAR11 clade	Surface 1
	ASV74	3.73877	0.132653	1	Proteobacteria	Bacteria	0.0012625	Alphaproteobacteria	SAR11 clade
	ASV11	3.62118	0.589407	3	Proteobacteria	Bacteria	0.00259375	Alphaproteobacteria	SAR11 clade	Surface 1
	ASV25	3.43147	0.411387	3	Proteobacteria	Bacteria	0.00209375	Alphaproteobacteria	SAR11 clade	Surface 1	Candidatus Pelagibacter
	ASV39	3.235	0.325485	0	Proteobacteria	Bacteria	0.001725	Alphaproteobacteria	SAR11 clade	Surface 1
	ASV115	3.235	0.248457	0	Proteobacteria	Bacteria	0.00110625	Alphaproteobacteria	SAR11 clade	Surface 1
	ASV5	2.67264	0.298611	3	Cyanobacteria	Bacteria	0.00339375	Cyanobacteria	SubsectionI	FamilyI	Prochlorococcus
	ASV14	2.48294	0.626735	3	Proteobacteria	Bacteria	0.00251875	Alphaproteobacteria	SAR11 clade
	ASV32	1.72411	0.705078	3	Proteobacteria	Bacteria	0.00179375	Alphaproteobacteria	SAR11 clade	Surface 1
	ASV195	0.229416	0.72	5	Proteobacteria	Bacteria	0.0008	Alphaproteobacteria	Rickettsiales	SAR116 clade
	ASV12	0.166593	0.697143	0	Proteobacteria	Bacteria	0.0028125	Alphaproteobacteria	SAR11 clade	Surface 1
	ASV70	0.028183	0.734694	4	Cyanobacteria	Bacteria	0.00144792	Cyanobacteria	SubsectionI	FamilyI	Synechococcus
	ASV184	0.028183	0.693878	4	Proteobacteria	Bacteria	0.00098125	Alphaproteobacteria	Rhodobacterales	Rhodobacteraceae	uncultured
	ASV16	-0.172969	0.734694	3	Proteobacteria	Bacteria	0.00365	Gammaproteobacteria	Oceanospirillales	SAR86 clade
	ASV144	-0.310013	0.72	4	Proteobacteria	Bacteria	0.000933333	Gammaproteobacteria	Oceanospirillales	SAR86 clade
	ASV64	-0.382595	0.740741	1	Proteobacteria	Bacteria	0.00164583	Alphaproteobacteria	Rhodobacterales	Rhodobacteraceae	uncultured
	ASV100	-0.420084	0.71875	2	Proteobacteria	Bacteria	0.00210208	Alphaproteobacteria	Rhodospirillales	Rhodospirillaceae	AEGEAN-169 marine group
	ASV426	-0.688247	0.72	5	Proteobacteria	Bacteria	0.000597917	Elev-16S-509
SPO	ASV109	4.58888	0.392426	0	Proteobacteria	Bacteria	0.00125294	Alphaproteobacteria	SAR11 clade	Chesapeake-Delaware Bay
	ASV196	4.07166	0.104938	2	Bacteroidetes	Bacteria	0.00072157	Flavobacteria	Flavobacteriales	Flavobacteriaceae	NS5 marine group
	ASV272	3.50936	0.132653	3	Proteobacteria	Bacteria	0.000662746	Alphaproteobacteria	SAR11 clade	Surface 3
	ASV86	3.14346	0.142012	3	Actinobacteria	Bacteria	0.00141373	Acidimicrobiia	Acidimicrobiales	OCS155 marine group
	ASV186	3.11805	0.615	5	Proteobacteria	Bacteria	0.000823531	Alphaproteobacteria	SAR11 clade
	ASV64	2.89927	0.45805	8	Proteobacteria	Bacteria	0.00139902	Alphaproteobacteria	Rhodobacterales	Rhodobacteraceae	uncultured
	ASV257	2.88675	0	4	Proteobacteria	Bacteria	0.00079804	Alphaproteobacteria	SAR11 clade	Surface 1
	ASV11	2.84528	0.26875	0	Proteobacteria	Bacteria	0.00301863	Alphaproteobacteria	SAR11 clade	Surface 1
	ASV74	2.63121	0.6016	2	Proteobacteria	Bacteria	0.00145883	Alphaproteobacteria	SAR11 clade
	ASV28	2.62733	0.569598	0	Proteobacteria	Bacteria	0.00175196	Alphaproteobacteria	SAR11 clade
	ASV24	2.09256	0.57438	1	Proteobacteria	Bacteria	0.00200981	Alphaproteobacteria	SAR11 clade	Surface 1	Candidatus Pelagibacter
	ASV103	-0.0615457	0.65625	1	Proteobacteria	Bacteria	0.00112745	Alphaproteobacteria	SAR11 clade	Surface 1
	ASV575	-0.249677	0.691358	2	Proteobacteria	Bacteria	0.000335295	Gammaproteobacteria	Oceanospirillales	SAR86 clade
	ASV325	-0.249677	0.64	2	Bacteroidetes	Bacteria	0.00064706	Flavobacteria	Flavobacteriales	Flavobacteriaceae	Sufflavibacter
	ASV139	-0.369274	0.59375	1	Proteobacteria	Bacteria	0.00087157	Alphaproteobacteria	SAR11 clade	Surface 1
	ASV207	-0.62361	0.625	5	Proteobacteria	Bacteria	0.000535295	Alphaproteobacteria	Rickettsiales	SAR116 clade
	ASV210	-0.62361	0.625	5	Proteobacteria	Bacteria	0.000701962	Alphaproteobacteria	Rickettsiales	SAR116 clade
	ASV165	-0.641905	0.625	0	Proteobacteria	Bacteria	0.000996081	Gammaproteobacteria	Oceanospirillales	SAR86 clade
IO	ASV111	5.59822	0.572711	0	Proteobacteria	Bacteria	0.00151976	Alphaproteobacteria	SAR11 clade	Surface 1
	ASV11	5.45477	0.606328	0	Proteobacteria	Bacteria	0.0035284	Alphaproteobacteria	SAR11 clade	Surface 1
	ASV71	5.09616	0.568231	0	Proteobacteria	Bacteria	0.00178272	Alphaproteobacteria	SAR11 clade
	ASV103	4.97492	0.625536	1	Proteobacteria	Bacteria	0.0015679	Alphaproteobacteria	SAR11 clade	Surface 1
	ASV172	4.97492	0.616672	1	Proteobacteria	Bacteria	0.00115679	Alphaproteobacteria	SAR11 clade
	ASV109	4.51294	0.546658	2	Proteobacteria	Bacteria	0.0013321	Alphaproteobacteria	SAR11 clade	Chesapeake-Delaware Bay
	ASV116	4.30722	0.602905	0	Proteobacteria	Bacteria	0.00155803	Alphaproteobacteria	SAR11 clade	Surface 1
	ASV28	4.16378	0.592071	0	Proteobacteria	Bacteria	0.00219753	Alphaproteobacteria	SAR11 clade
	ASV46	4.10496	0.13686	2	Proteobacteria	Bacteria	0.00221729	Alphaproteobacteria	SAR11 clade	Surface 1
	ASV33	3.93275	0.615198	1	Proteobacteria	Bacteria	0.00321482	Alphaproteobacteria	SAR11 clade
	ASV137	1.15145	0.648633	0	Actinobacteria	Bacteria	0.0018284	Acidimicrobiia	Acidimicrobiales	OCS155 marine group
	ASV211	0.00389794	0.64876	0	Proteobacteria	Bacteria	0.00081605	Gammaproteobacteria	Oceanospirillales	SAR86 clade
	ASV678	-0.28299	0.662722	0	Proteobacteria	Bacteria	0.000251852	Gammaproteobacteria	Oceanospirillales	SAR86 clade
	ASV1033	-0.322813	0.660494	1	Proteobacteria	Bacteria	0.000239506	Alphaproteobacteria	SAR11 clade
	ASV988	-0.322813	0.657439	1	Cyanobacteria	Bacteria	0.000238272	Cyanobacteria	SubsectionI	FamilyI	Prochlorococcus
	ASV856	-0.322813	0.648438	1	Actinobacteria	Bacteria	0.000280247	Acidimicrobiia	Acidimicrobiales	OCS155 marine group
	ASV358	-0.322813	0.648438	1	Proteobacteria	Bacteria	0.00064568	Gammaproteobacteria	Oceanospirillales	SAR86 clade
	ASV575	-0.322813	0.642857	1	Proteobacteria	Bacteria	0.000250618	Gammaproteobacteria	Oceanospirillales	SAR86 clade
	ASV970	-0.322813	0.642857	1	Proteobacteria	Bacteria	0.000269136	Alphaproteobacteria	SAR11 clade	Surface 1
	ASV725	-0.409661	0.641975	1	Proteobacteria	Bacteria	0.000464198	Alphaproteobacteria	Rickettsiales	SAR116 clade
MS	ASV1252	3.4903	0	2	Proteobacteria	Bacteria	0.000252778	Alphaproteobacteria	SAR11 clade
	ASV17	3.39005	0	31	Proteobacteria	Bacteria	0.009825	Gammaproteobacteria	Oceanospirillales	SAR86 clade
	ASV709	3.34688	0	54	Proteobacteria	Bacteria	0.00110278	Alphaproteobacteria	Rhodobacterales	Rhodobacteraceae	uncultured
	ASV49	3.00192	0	83	Proteobacteria	Bacteria	0.00206389	Alphaproteobacteria	SAR11 clade
	ASV207	2.81963	0.53125	55	Proteobacteria	Bacteria	0.00321111	Alphaproteobacteria	Rickettsiales	SAR116 clade
	ASV517	2.81237	0	74	Proteobacteria	Bacteria	0.000975	Alphaproteobacteria	SAR11 clade	Surface 2
	ASV1558	2.76694	0	45	Actinobacteria	Bacteria	0.000391667	Acidimicrobiia	Acidimicrobiales	OCS155 marine group
	ASV2	2.6745	0	1	Cyanobacteria	Bacteria	0.00971389	Cyanobacteria	SubsectionI	FamilyI	Prochlorococcus
	ASV1284	2.42487	0	13	Actinobacteria	Bacteria	0.000572222	Acidimicrobiia	Acidimicrobiales	OCS155 marine group
	ASV374	2.34642	0	41	Proteobacteria	Bacteria	0.000666667	Alphaproteobacteria	SAR11 clade	Surface 2
	ASV3344	-1.12995	1		Verrucomicrobia	Bacteria	6.67e-05	OPB35 soil group
	ASV3408	-1.12995	1		Proteobacteria	Bacteria	0.000113889	Gammaproteobacteria	Oceanospirillales	OM182 clade
	ASV4006	-1.12995	1		Bacteroidetes	Bacteria	8.06e-05	Flavobacteria	Flavobacteriales	Cryomorphaceae	NS10 marine group
	ASV3346	-1.12995	1		Proteobacteria	Bacteria	0.000147222	Betaproteobacteria	Methylophilales	Methylophilaceae	OM43 clade
	ASV2799	-1.16939	1		Proteobacteria	Bacteria	7.22e-05	Gammaproteobacteria	Oceanospirillales	SAR86 clade
	ASV2707	-1.17657	1		Proteobacteria	Bacteria	0.000147222	Gammaproteobacteria	Oceanospirillales	Litoricolaceae	Litoricola
	ASV2903	-1.17657	1		Proteobacteria	Bacteria	0.000247222	Alphaproteobacteria	Rhodobacterales	Rhodobacteraceae	Pseudoruegeria
	ASV2656	-1.17657	1		Proteobacteria	Bacteria	0.0001	Alphaproteobacteria	Rhodobacterales	Rhodobacteraceae	Rhodovulum
	ASV3425	-1.17657	1		Bacteroidetes	Bacteria	0.000138889	Flavobacteria	Flavobacteriales	Flavobacteriaceae	NS3a marine group
	ASV3184	-1.17657	1		Proteobacteria	Bacteria	0.000161111	Alphaproteobacteria	Rhodobacterales	Rhodobacteraceae	Roseobacter clade OCT lineage
SAO	ASV59	5.64487	0.0425331	3	Proteobacteria	Bacteria	0.00136842	Alphaproteobacteria	SAR11 clade
	ASV24	4.39709	0	1	Proteobacteria	Bacteria	0.00247368	Alphaproteobacteria	SAR11 clade	Surface 1	Candidatus Pelagibacter
	ASV30	4.04203	0	2	Proteobacteria	Bacteria	0.0026614	Alphaproteobacteria	Rhodospirillales	Rhodospirillaceae	AEGEAN-169 marine group
	ASV46	3.95335	0.19438	0	Proteobacteria	Bacteria	0.00145263	Alphaproteobacteria	SAR11 clade	Surface 1
	ASV299	3.63412	0.142012	2	Proteobacteria	Bacteria	0.000870175	Alphaproteobacteria	SAR11 clade	Surface 1
	ASV74	3.51264	0.372245	4	Proteobacteria	Bacteria	0.00118947	Alphaproteobacteria	SAR11 clade
	ASV163	3.45203	0	3	Proteobacteria	Bacteria	0.0011193	Alphaproteobacteria	SAR11 clade	Surface 1
	ASV112	3.36625	0	5	Proteobacteria	Bacteria	0.0020386	Gammaproteobacteria	Alteromonadales	Alteromonadaceae	Alteromonas
	ASV106	3.07077	0	1	Proteobacteria	Bacteria	0.00122807	Alphaproteobacteria	SAR11 clade	Surface 2
	ASV177	3.01346	0.32699	3	Proteobacteria	Bacteria	0.000708772	Alphaproteobacteria	SAR11 clade	Surface 1
	ASV11	2.11882	0.574545	0	Proteobacteria	Bacteria	0.00245789	Alphaproteobacteria	SAR11 clade	Surface 1
	ASV333	0.590052	0.554184	0	Proteobacteria	Bacteria	0.000580702	Alphaproteobacteria	SAR11 clade	Surface 1
	ASV350	0.475019	0.577778	4	Bacteroidetes	Bacteria	0.000742105	Cytophagia	Cytophagales	Flammeovirgaceae	Marinoscillum
	ASV426	0.306262	0.556213	4	Proteobacteria	Bacteria	0.000345614	Elev-16S-509
	ASV235	0.137505	0.541667	4	Proteobacteria	Bacteria	0.000640351	Alphaproteobacteria	SAR11 clade	Surface 4
	ASV689	0.137505	0.541667	4	Proteobacteria	Bacteria	0.000249123	Elev-16S-509
	ASV13	0.0804616	0.644719	0	Proteobacteria	Bacteria	0.00253333	Alphaproteobacteria	SAR11 clade	Surface 1
	ASV399	-0.348889	0.66436	3	Proteobacteria	Bacteria	0.000673684	Alphaproteobacteria	SAR11 clade
	ASV379	-0.348889	0.571429	3	Proteobacteria	Bacteria	0.000398246	Alphaproteobacteria	Rhodobacterales	Rhodobacteraceae	uncultured
	ASV856	-0.642908	0.612245	1	Actinobacteria	Bacteria	0.00017193	Acidimicrobiia	Acidimicrobiales	OCS155 marine group
	Node	Zi	Pi	No. module	Groups	Domain	Relative abundance
NPO*	OTU771	10.0825	0.05548	0	Siphoviridae	Virus	0.0010007
	OTU407	6.42532	0.04214	0	Siphoviridae	Virus	6.66e-05
	OTU2153	5.29381	0.0973	1	Podoviridae	Virus	0.00631238
	OTU31	3.78997	0.1726	0	Siphoviridae	Virus	0.0044379
	ASV11	3.73249	0	2	Alphaproteobacteria	Bacteria	0.0143608
	ASV286	3.63312	0.1472	2	Alphaproteobacteria	Bacteria	0.00338473
	ASV41	3.53375	0	2	Alphaproteobacteria	Bacteria	0.00745445
	ASV40	3.23565	0	2	Alphaproteobacteria	Bacteria	0.009656
	OTU142	3.23457	0.19133	1	Podoviridae	Virus	0
	OTU374	3.23457	0	1	Siphoviridae	Virus	5.01e-05
	ASV1017	2.41865	0.6382	4	Elev-16S-509	Bacteria	0.0004336
	OTU448	-0.3363	0.6281	3	Siphoviridae	Virus	0.000399875
	OTU1320	-0.63998	0.65625	3	Siphoviridae	Virus	0.00163482
	OTU178	-0.71232	0.72	1	Siphoviridae	Virus	0.000383242
	OTU1202	-0.71232	0.69388	1	Siphoviridae	Virus	0.000333708
	OTU1058	-0.71232	0.64	1	Siphoviridae	Virus	0.000650355
	OTU271	-0.73904	0.64	2	Siphoviridae	Virus	0.00200258
	OTU5630	-0.88392	0.625	1	Siphoviridae	Virus	0.000284
	OTU2950	-1.09549	0.66667	3	Siphoviridae	Virus	0.0002
	OTU150	-1.25724	0.64	13	Siphoviridae	Virus	0.00813941
SPO*	OTU919	6.26415	0	2	Siphoviridae	Virus	0.000968
	ASV109	5.80011	0.13008	0	Alphaproteobacteria	Bacteria	0.0153747
	ASV199	5.55294	0.156735	0	Gammaproteobacteria	Bacteria	0.0180458
	ASV43	5.25634	0.117041	0	Alphaproteobacteria	Bacteria	0.0221189
	ASV28	5.2069	0.16417	0	Alphaproteobacteria	Bacteria	0.0204333
	ASV64	4.99819	0.386621	3	Alphaproteobacteria	Bacteria	0.0127541
	ASV103	4.90115	0.451382	3	Alphaproteobacteria	Bacteria	0.0107009
	ASV116	4.71256	0.0973044	0	Alphaproteobacteria	Bacteria	0.013789
	ASV124	4.6137	0.166528	0	Alphaproteobacteria	Bacteria	0.0114185
	ASV283	4.41593	0.404997	3	Bacteroidetes	Bacteria	0.00709501
	ASV1142	0.746278	0.56	7	Alphaproteobacteria	Bacteria	0.00196995
	ASV520	-0.0995037	0.5	7	Alphaproteobacteria	Bacteria	0.00687763
	ASV163	-0.0995037	0.5	7	Alphaproteobacteria	Bacteria	0.0112348
	ASV17	-0.181397	0.5	0	Gammaproteobacteria	Bacteria	0.0181794
	OTU1154	-0.313167	0.611111	5	Siphoviridae	Virus	0.0058773
	OTU954	-0.313167	0.5	5	Siphoviridae	Virus	0.00372264
	OTU631	-0.45827	0.546713	1	Siphoviridae	Virus	0.0105846
	ASV521	-0.478001	0.54	0	Alphaproteobacteria	Bacteria	0.00631025
	OTU3121	-0.682257	0.625	5	Podoviridae	Virus	0.00173595
	OTU2392	-0.769523	0.59375	1	Siphoviridae	Virus	0.0032389
IO*	OTU60	8.61723	0.206025	1	Siphoviridae	Virus	0.0159028
	ASV2	8.25888	0.113611	4	Cyanobacteria	Bacteria	0.084234
	ASV75	8.1023	0.3848	3	Alphaproteobacteria	Bacteria	0.0236805
	ASV103	6.87004	0.0108692	0	Alphaproteobacteria	Bacteria	0.0203089
	OTU1	6.54066	0.1238	1	Siphoviridae	Virus	0.248344
	ASV172	5.95833	0.0123452	0	Alphaproteobacteria	Bacteria	0.0147067
	ASV111	5.95833	0.181795	0	Alphaproteobacteria	Bacteria	0.02158
	ASV182	5.62679	0.242587	0	Alphaproteobacteria	Bacteria	0.0130893
	ASV86	5.25382	0.0402515	0	Actinobacteria	Bacteria	0.0215603
	ASV71	4.17634	0.3432	0	Alphaproteobacteria	Bacteria	0.0249472
	ASV108	-0.176777	0.5	9	Alphaproteobacteria	Bacteria	0.00491154
	OTU7151	-0.392941	0.5	19	Podoviridae	Virus	0.000300628
	OTU3217	-0.416531	0.5	1	Siphoviridae	Virus	0.000751682
	ASV57	-0.667632	0.666667	1	Cyanobacteria	Bacteria	0.00568005
	OTU1619	-0.667632	0.5	1	Siphoviridae	Virus	0.00501191
	ASV98	-0.919624	0.5	10	Alphaproteobacteria	Bacteria	0.0123249
	ASV441	-0.924678	0.666667	14	Alphaproteobacteria	Bacteria	0.0015036
	OTU3266	-0.979864	0.5	16	Podoviridae	Virus	0.000518025
	OTU7864	-0.979864	0.5	16	Siphoviridae	Virus	0.000400663
	OTU5056	-0.979864	0.5	16	Myoviridae	Virus	0.00317011
MS*	ASV1252	6.57054	0	4	Alphaproteobacteria	Bacteria	0.00111937
	OTU523	5.41156	0	0	Podoviridae	Virus	0.00977192
	OTU2779	4.80956	0	6	Siphoviridae	Virus	0.0002005
	OTU2923	4.80956	0	6	Siphoviridae	Virus	0.0002005
	OTU1810	4.46971	0.095	19	Siphoviridae	Virus	0.00410851
	OTU3564	4.32019	0	0	Podoviridae	Virus	0.0017374
	OTU1063	4.19892	0.04543	0	Podoviridae	Virus	0.00235572
	OTU1272	3.71387	0.0499671	0	Podoviridae	Virus	0.00409283
	ASV911	3.47413	0	10	Alphaproteobacteria	Bacteria	0.00265518
	ASV56	3.34998	0	1	Cyanobacteria	Bacteria	0.00646551
	OTU1736	0.468892	0.5	0	Siphoviridae	Virus	0.00270222
	ASV228	0.25269	0.56	0	Alphaproteobacteria	Bacteria	0.0087292
	OTU4926	0.0364883	0.5	0	Siphoviridae	Virus	0.00165
	OTU41	0	0.5	15	Myoviridae	Virus	0.00998853
	OTU1546	-0.0716126	0.5	0	Siphoviridae	Virus	0.000984
	OTU4501	-0.179714	0.5	0	Siphoviridae	Virus	0.00232
	OTU3888	-0.287815	0.5	0	Siphoviridae	Virus	0.00127
	OTU7388	-0.287815	0.5	0	Siphoviridae	Virus	0.00138
	OTU6951	-0.287815	0.5	0	Podoviridae	Virus	0.000484
	ASV133	-0.395916	0.611111	0	Bacteroidetes	Bacteria	0.00472
SAO*	OTU15	6.74311	0.13051	1	Siphoviridae	Virus	0.01104
	ASV1	6.41445	0.244898	0	Alphaproteobacteria	Bacteria	0.0346712
	ASV53	6.09014	0.136246	0	Alphaproteobacteria	Bacteria	0.0150099
	ASV60	5.22534	0	0	Alphaproteobacteria	Bacteria	0.0144597
	OTU45	4.8958	0.180893	1	Siphoviridae	Virus	0.0149767
	OTU79	4.72153	0.251545	1	Siphoviridae	Virus	0.00470324
	ASV24	4.65296	0	4	Alphaproteobacteria	Bacteria	0.0215059
	OTU28	4.65182	0.42	1	Siphoviridae	Virus	0.0153281
	OTU64	4.47754	0.439303	1	Siphoviridae	Virus	0.00877289
	ASV43	4.37825	0.110727	6	Alphaproteobacteria	Bacteria	0.0117739
	ASV228	0.25269	0.56	0	Alphaproteobacteria	Bacteria	0.0087292
	ASV288	-0.344862	0.5	6	Alphaproteobacteria	Bacteria	0.00476939
	OTU791	-0.344862	0.5	6	Siphoviridae	Virus	0.00270153
	OTU801	-0.344862	0.5	6	Podoviridae	Virus	0.000867
	OTU923	-0.344862	0.5	6	Siphoviridae	Virus	0.00198432
	ASV133	-0.395916	0.611111	0	Bacteroidetes	Bacteria	0.00472
	OTU4960	-0.504017	0.5	0	Siphoviridae	Virus	0.0011
	ASV766	-0.57735	0.5	11	Betaproteobacteria	Bacteria	0.00157
	ASV1045	-0.817064	0.5	2	Alphaproteobacteria	Bacteria	0.00265266
	ASV236	-0.873537	0.5	4	Betaproteobacteria	Bacteria	0.00881242
*networks of microbiomes with viruses across the major oceanic provinces
